# Supplementary material for: Bioinformatics analysis of G protein subunit gamma transduction protein 2‐autophagy axis in CD11b+ dendritic cells as a potential regulator to skew airway neutrophilic inflammation in asthma endotypes
Source: Immun Inflamm Dis. 2024 Oct 17;12(10):e70038. doi: 10.1002/iid3.70038 (PMC11484477; doi:10.1002/iid3.70038)
Supplement: Supplementary file 1 — Supporting information. [file IID3-12-e70038-s001.xlsx]

## Sheet: G1data
ID
