# Supplementary material for: Bioinformatics analysis of G protein subunit gamma transduction protein 2‐autophagy axis in CD11b+ dendritic cells as a potential regulator to skew airway neutrophilic inflammation in asthma endotypes
Source: Immun Inflamm Dis. 2024 Oct 17;12(10):e70038. doi: 10.1002/iid3.70038 (PMC11484477; doi:10.1002/iid3.70038)
Supplement: Supplementary file 2 — Supporting information. [file IID3-12-e70038-s002.tsv]

#node1	node2	node1_string_id	node2_string_id	neighborhood_on_chromosome	gene_fusion	phylogenetic_cooccurrence	homology	coexpression	experimentally_determined_interaction	database_annotated	automated_textmining	combined_score
Abcd2	Abcd3	10090.ENSMUSP00000068940	10090.ENSMUSP00000029770	0	0	0.097	0.879	0.068	0.496	0.900	0.179	0.958
Acp2	Acp5	10090.ENSMUSP00000002172	10090.ENSMUSP00000150903	0	0	0	0	0.058	0	0.900	0.528	0.951
Acvr2a	Smad3	10090.ENSMUSP00000067305	10090.ENSMUSP00000034973	0	0	0	0	0.084	0.145	0.900	0.728	0.975
Adam17	Notch4	10090.ENSMUSP00000099087	10090.ENSMUSP00000015612	0	0	0	0	0	0.081	0.900	0.405	0.940
Adam17	Rhbdf2	10090.ENSMUSP00000099087	10090.ENSMUSP00000099317	0	0	0	0	0.070	0.510	0	0.852	0.927
Adcy4	Gnao1	10090.ENSMUSP00000130530	10090.ENSMUSP00000148550	0	0	0	0	0.053	0.136	0.900	0.112	0.917
Adcy7	Gnao1	10090.ENSMUSP00000132528	10090.ENSMUSP00000148550	0	0	0	0	0.053	0.136	0.900	0.152	0.921
Adora2b	Gnas	10090.ENSMUSP00000018644	10090.ENSMUSP00000140174	0	0	0	0	0	0.303	0.500	0.857	0.946
Agpat2	Cds1	10090.ENSMUSP00000028286	10090.ENSMUSP00000031273	0	0	0	0	0.046	0	0.900	0.151	0.911
Agpat2	Mboat1	10090.ENSMUSP00000028286	10090.ENSMUSP00000045441	0.057	0	0	0	0.056	0	0.900	0.225	0.921
Akap1	Prkar1b	10090.ENSMUSP00000018572	10090.ENSMUSP00000026973	0	0	0	0	0	0.273	0.500	0.751	0.901
Akap1	Prkar2b	10090.ENSMUSP00000018572	10090.ENSMUSP00000039797	0	0	0	0	0	0.368	0.500	0.737	0.909
Alox5	Cyp4f18	10090.ENSMUSP00000026795	10090.ENSMUSP00000003574	0	0	0	0	0.080	0	0.900	0.251	0.925
Alox5	Plaat3	10090.ENSMUSP00000026795	10090.ENSMUSP00000025925	0	0	0	0	0	0	0.900	0.094	0.905
Alox5	Pla2g12a	10090.ENSMUSP00000026795	10090.ENSMUSP00000029629	0	0	0	0	0	0	0.900	0.064	0.902
Alox5	Pla2g6	10090.ENSMUSP00000026795	10090.ENSMUSP00000134672	0	0	0	0	0	0	0.900	0.344	0.931
Alox5	Ptgs2	10090.ENSMUSP00000026795	10090.ENSMUSP00000035065	0	0	0	0	0	0	0.900	0.652	0.963
Aplnr	Gng4	10090.ENSMUSP00000053638	10090.ENSMUSP00000021734	0	0	0	0	0	0.107	0.900	0.047	0.907
Aplnr	Gngt2	10090.ENSMUSP00000053638	10090.ENSMUSP00000047586	0	0	0	0	0.046	0.107	0.900	0	0.907
Aplnr	Gnb4	10090.ENSMUSP00000053638	10090.ENSMUSP00000121127	0	0	0	0	0.066	0.578	0.900	0	0.957
Asph	Casq1	10090.ENSMUSP00000077273	10090.ENSMUSP00000003554	0	0	0	0	0.156	0.042	0.900	0.977	0.997
B4galt5	Gcnt1	10090.ENSMUSP00000104844	10090.ENSMUSP00000133935	0	0	0	0	0	0.093	0.900	0.439	0.944
B4galt6	Ugcg	10090.ENSMUSP00000066515	10090.ENSMUSP00000030074	0	0	0	0	0	0	0.900	0.842	0.983
Bcl2	Ctsb	10090.ENSMUSP00000108371	10090.ENSMUSP00000006235	0	0	0	0	0.051	0	0.900	0.495	0.947
Bcl2	Bcl2l1	10090.ENSMUSP00000108371	10090.ENSMUSP00000105445	0	0	0	0.888	0	0.645	0.900	0.984	0.999
Bcl2	Casp8	10090.ENSMUSP00000108371	10090.ENSMUSP00000140546	0	0	0	0	0.077	0.236	0	0.929	0.945
Bcl2	Ctsd	10090.ENSMUSP00000108371	10090.ENSMUSP00000121203	0	0	0	0	0	0	0.900	0.493	0.947
Bcl2l1	Ctsb	10090.ENSMUSP00000105445	10090.ENSMUSP00000006235	0	0	0	0	0	0	0.900	0.394	0.936
Bcl2l1	Casp8	10090.ENSMUSP00000105445	10090.ENSMUSP00000140546	0	0	0	0	0.045	0.138	0	0.906	0.916
Bcl2l1	Ctsd	10090.ENSMUSP00000105445	10090.ENSMUSP00000121203	0	0	0	0	0	0	0.900	0.346	0.931
Blnk	Lcp2	10090.ENSMUSP00000057844	10090.ENSMUSP00000056621	0	0	0	0.602	0.061	0.051	0.900	0.849	0.984
Blnk	Cd79b	10090.ENSMUSP00000057844	10090.ENSMUSP00000129029	0	0	0	0	0.343	0	0.500	0.843	0.944
Blnk	Syk	10090.ENSMUSP00000057844	10090.ENSMUSP00000113852	0	0	0	0	0.181	0.092	0.900	0.995	0.999
C1qb	C1qc	10090.ENSMUSP00000040246	10090.ENSMUSP00000036747	0	0	0.083	0.913	0.965	0.443	0.900	0.980	0.999
C9orf72	Rab39b	10090.ENSMUSP00000103762	10090.ENSMUSP00000033545	0	0	0	0	0	0.266	0.900	0.552	0.964
Card9	Clec4n	10090.ENSMUSP00000097876	10090.ENSMUSP00000024118	0	0	0	0	0	0	0	0.935	0.935
Card9	Casp8	10090.ENSMUSP00000097876	10090.ENSMUSP00000140546	0	0	0	0	0.067	0.088	0.900	0.970	0.997
Card9	Syk	10090.ENSMUSP00000097876	10090.ENSMUSP00000113852	0	0	0	0	0.090	0	0.900	0.995	0.999
Casp1	Ctsb	10090.ENSMUSP00000027015	10090.ENSMUSP00000006235	0	0	0	0	0.088	0	0.720	0.812	0.948
Casp1	Nod1	10090.ENSMUSP00000027015	10090.ENSMUSP00000055747	0	0	0	0	0.150	0.079	0.500	0.838	0.928
Casp1	Casp8	10090.ENSMUSP00000027015	10090.ENSMUSP00000140546	0	0	0	0.582	0.212	0.122	0.900	0.981	0.998
Casp1	Mefv	10090.ENSMUSP00000027015	10090.ENSMUSP00000097795	0	0	0	0	0.105	0.079	0.720	0.997	0.999
Casp1	Pycard	10090.ENSMUSP00000027015	10090.ENSMUSP00000033056	0	0	0	0	0.215	0.703	0.900	0.998	0.999
Casp8	Traf6	10090.ENSMUSP00000140546	10090.ENSMUSP00000004949	0	0	0	0	0.092	0.370	0	0.851	0.907
Casp8	Tnfrsf1a	10090.ENSMUSP00000140546	10090.ENSMUSP00000032491	0	0	0	0	0.107	0.237	0	0.969	0.977
Casp8	Pycard	10090.ENSMUSP00000140546	10090.ENSMUSP00000033056	0	0	0	0	0.084	0.304	0.900	0.737	0.981
Ccl6	Ccr1	10090.ENSMUSP00000019071	10090.ENSMUSP00000026911	0	0	0	0	0.302	0.421	0.900	0.933	0.996
Ccl9	Cxcr3	10090.ENSMUSP00000019266	10090.ENSMUSP00000052444	0	0	0	0	0.081	0.072	0.650	0.739	0.911
Ccl9	Ccr5	10090.ENSMUSP00000019266	10090.ENSMUSP00000107069	0	0	0	0	0.162	0.072	0.650	0.893	0.966
Ccl9	Ccr1	10090.ENSMUSP00000019266	10090.ENSMUSP00000026911	0	0	0	0	0.135	0.421	0.900	0.993	0.999
Ccr1	Ccr5	10090.ENSMUSP00000026911	10090.ENSMUSP00000107069	0	0	0.062	0.952	0.150	0	0	0.979	0.982
Ccr1	Cxcl10	10090.ENSMUSP00000026911	10090.ENSMUSP00000047646	0	0	0	0	0.077	0.073	0.650	0.961	0.987
Ccr5	Gng4	10090.ENSMUSP00000107069	10090.ENSMUSP00000021734	0	0	0	0	0	0.258	0.900	0.053	0.923
Ccr5	Gngt2	10090.ENSMUSP00000107069	10090.ENSMUSP00000047586	0	0	0	0	0.076	0.107	0.900	0	0.910
Ccr5	Cxcl10	10090.ENSMUSP00000107069	10090.ENSMUSP00000047646	0	0	0	0	0.150	0.073	0.650	0.996	0.998
Ccr5	Cxcr3	10090.ENSMUSP00000107069	10090.ENSMUSP00000052444	0	0	0	0.830	0.138	0	0.500	0.866	0.937
Ccr5	Gnb4	10090.ENSMUSP00000107069	10090.ENSMUSP00000121127	0	0	0	0	0.046	0.302	0.900	0.060	0.929
Ccr5	Gnao1	10090.ENSMUSP00000107069	10090.ENSMUSP00000148550	0	0	0	0	0	0.236	0.900	0.223	0.935
Cd200r1	Dok2	10090.ENSMUSP00000053822	10090.ENSMUSP00000022698	0	0	0	0	0.146	0	0	0.947	0.952
Cd276	Cd86	10090.ENSMUSP00000129418	10090.ENSMUSP00000087047	0	0	0	0.631	0	0	0	0.986	0.986
Cd300c2	Fcer1g	10090.ENSMUSP00000090121	10090.ENSMUSP00000078875	0	0	0	0	0.552	0.314	0	0.755	0.918
Cd33	Fcgr3	10090.ENSMUSP00000004728	10090.ENSMUSP00000131938	0	0	0	0	0.290	0.058	0	0.942	0.957
Cd79b	Syk	10090.ENSMUSP00000129029	10090.ENSMUSP00000113852	0	0	0	0	0.243	0.093	0.900	0.991	0.999
Cds1	Pld3	10090.ENSMUSP00000031273	10090.ENSMUSP00000112942	0	0	0	0	0.061	0	0.900	0	0.902
Cds1	Mboat1	10090.ENSMUSP00000031273	10090.ENSMUSP00000045441	0	0	0	0	0	0.067	0.900	0	0.902
Cds1	Pld1	10090.ENSMUSP00000031273	10090.ENSMUSP00000113810	0	0	0	0	0	0	0.900	0.324	0.929
Cebpa	Pparg	10090.ENSMUSP00000096129	10090.ENSMUSP00000000450	0	0	0	0	0.160	0.065	0.750	0.929	0.984
Cebpa	Runx1	10090.ENSMUSP00000096129	10090.ENSMUSP00000023673	0	0	0	0	0.057	0.090	0.900	0.891	0.989
Cebpa	Cebpb	10090.ENSMUSP00000096129	10090.ENSMUSP00000069850	0	0	0	0.784	0.178	0.358	0.720	0.869	0.978
Cebpa	Csf3r	10090.ENSMUSP00000096129	10090.ENSMUSP00000101768	0	0	0	0	0.121	0	0.750	0.775	0.946
Cebpb	Pparg	10090.ENSMUSP00000069850	10090.ENSMUSP00000000450	0	0	0	0	0.061	0.168	0.750	0.923	0.982
Cebpb	Runx1	10090.ENSMUSP00000069850	10090.ENSMUSP00000023673	0	0	0	0	0.073	0.813	0	0.686	0.941
Cebpb	Smad3	10090.ENSMUSP00000069850	10090.ENSMUSP00000034973	0	0	0	0	0.052	0.168	0	0.919	0.930
Cebpb	Runx2	10090.ENSMUSP00000069850	10090.ENSMUSP00000109201	0	0	0	0	0.045	0.373	0	0.894	0.931
Cebpb	Cebpd	10090.ENSMUSP00000069850	10090.ENSMUSP00000148145	0	0	0	0.747	0.463	0.136	0	0.927	0.963
Cebpd	Pparg	10090.ENSMUSP00000148145	10090.ENSMUSP00000000450	0	0	0	0	0	0.065	0.750	0.748	0.936
Cenpk	Cenpn	10090.ENSMUSP00000022227	10090.ENSMUSP00000034205	0	0	0	0	0.416	0.757	0.800	0.950	0.998
Chac1	Gss	10090.ENSMUSP00000028780	10090.ENSMUSP00000078630	0	0	0	0	0	0	0.900	0.203	0.916
Chac1	Ggct	10090.ENSMUSP00000028780	10090.ENSMUSP00000120154	0	0	0	0	0	0	0.900	0.434	0.941
Chpt1	Pafah1b3	10090.ENSMUSP00000112708	10090.ENSMUSP00000005583	0	0	0	0	0	0	0.900	0	0.900
Chpt1	Pla2g7	10090.ENSMUSP00000112708	10090.ENSMUSP00000024706	0	0	0	0	0	0	0.900	0.330	0.930
Chpt1	Plaat3	10090.ENSMUSP00000112708	10090.ENSMUSP00000025925	0	0	0	0	0.064	0	0.900	0.228	0.921
Chpt1	Pld3	10090.ENSMUSP00000112708	10090.ENSMUSP00000112942	0	0	0	0	0	0	0.900	0.111	0.907
Chpt1	Pld1	10090.ENSMUSP00000112708	10090.ENSMUSP00000113810	0	0	0	0	0.044	0	0.900	0.332	0.930
Ckap4	Zdhhc2	10090.ENSMUSP00000050336	10090.ENSMUSP00000041727	0	0	0	0	0.058	0	0.750	0.697	0.922
Cldn7	Tjp3	10090.ENSMUSP00000018713	10090.ENSMUSP00000036438	0	0	0	0	0.196	0	0.650	0.834	0.949
Clec4b1	Clec4n	10090.ENSMUSP00000077636	10090.ENSMUSP00000024118	0	0	0.056	0.957	0.211	0	0.900	0.068	0.921
Clec4b1	Fcer1g	10090.ENSMUSP00000077636	10090.ENSMUSP00000078875	0	0	0	0	0.111	0.042	0.900	0.948	0.994
Clec4n	Syk	10090.ENSMUSP00000024118	10090.ENSMUSP00000113852	0	0	0	0	0.149	0	0.500	0.914	0.960
Clec4n	Fcer1g	10090.ENSMUSP00000024118	10090.ENSMUSP00000078875	0	0	0	0	0.192	0.050	0.900	0.995	0.999
Cln8	Ppt1	10090.ENSMUSP00000027554	10090.ENSMUSP00000030412	0	0	0	0	0.053	0	0	0.898	0.900
Clspn	Gins3	10090.ENSMUSP00000045344	10090.ENSMUSP00000034094	0	0	0	0	0.203	0.814	0	0.456	0.912
Clspn	Timeless	10090.ENSMUSP00000045344	10090.ENSMUSP00000058021	0	0	0	0	0.350	0.748	0	0.993	0.998
Csf1r	Runx1	10090.ENSMUSP00000110923	10090.ENSMUSP00000023673	0	0	0	0	0.073	0.099	0.900	0.537	0.956
Csf1r	Pik3r1	10090.ENSMUSP00000110923	10090.ENSMUSP00000056774	0	0	0	0	0	0.806	0.500	0.492	0.946
Ctsb	Ctsd	10090.ENSMUSP00000006235	10090.ENSMUSP00000121203	0	0	0	0	0.798	0.609	0.400	0.862	0.992
Cx3cr1	Cxcl10	10090.ENSMUSP00000150463	10090.ENSMUSP00000047646	0	0	0	0	0.064	0.073	0.650	0.831	0.942
Cxcl10	Cxcr3	10090.ENSMUSP00000047646	10090.ENSMUSP00000052444	0	0	0	0	0.047	0.073	0.900	0.998	0.999
Cybb	Nox4	10090.ENSMUSP00000015484	10090.ENSMUSP00000032781	0	0	0.101	0.867	0	0.329	0.900	0.984	0.998
Cybb	Ncf2	10090.ENSMUSP00000015484	10090.ENSMUSP00000140404	0	0	0	0	0.296	0.099	0.900	0.998	0.999
Cybb	Rac2	10090.ENSMUSP00000015484	10090.ENSMUSP00000036384	0	0	0	0	0.216	0	0.800	0.995	0.999
Cyp4f18	Ptgs2	10090.ENSMUSP00000003574	10090.ENSMUSP00000035065	0	0	0	0	0.054	0	0.900	0.125	0.910
Cyp8b1	Hsd3b7	10090.ENSMUSP00000052989	10090.ENSMUSP00000036245	0	0	0	0	0.126	0.276	0.900	0.691	0.977
Dab2	Necap1	10090.ENSMUSP00000079689	10090.ENSMUSP00000032477	0	0	0	0	0	0.292	0.900	0.310	0.946
Dab2	Myo6	10090.ENSMUSP00000079689	10090.ENSMUSP00000036181	0	0	0	0	0.043	0.906	0.500	0.673	0.983
Dbn1	Homer2	10090.ENSMUSP00000021950	10090.ENSMUSP00000146787	0	0	0	0	0	0.900	0	0.143	0.910
Ddx58	Traf6	10090.ENSMUSP00000042433	10090.ENSMUSP00000004949	0	0	0	0	0.095	0.076	0.900	0.664	0.968
Ddx58	Tlr3	10090.ENSMUSP00000042433	10090.ENSMUSP00000034056	0	0	0	0	0.221	0.051	0	0.924	0.939
Ddx58	Nlrc5	10090.ENSMUSP00000042433	10090.ENSMUSP00000148677	0	0	0	0	0.328	0.093	0	0.952	0.968
Ddx58	Ddx60	10090.ENSMUSP00000042433	10090.ENSMUSP00000070741	0	0	0	0	0.499	0.292	0	0.926	0.971
Dlg4	Lrp1	10090.ENSMUSP00000104229	10090.ENSMUSP00000044004	0	0	0	0	0.103	0.624	0	0.949	0.981
Dlg4	Syn1	10090.ENSMUSP00000104229	10090.ENSMUSP00000080568	0	0	0	0	0.172	0.134	0	0.928	0.944
Dlg4	Lrrtm2	10090.ENSMUSP00000104229	10090.ENSMUSP00000089225	0	0	0	0	0.132	0.093	0	0.901	0.915
Dlg4	Nlgn2	10090.ENSMUSP00000104229	10090.ENSMUSP00000104274	0	0	0	0	0.233	0.487	0.500	0.989	0.997
Dock1	Rac2	10090.ENSMUSP00000081531	10090.ENSMUSP00000036384	0	0	0	0	0.090	0.436	0.900	0.482	0.969
Eef2k	Prkcb	10090.ENSMUSP00000046595	10090.ENSMUSP00000070019	0	0	0	0	0.052	0	0.900	0.161	0.913
Emb	Slc16a7	10090.ENSMUSP00000022242	10090.ENSMUSP00000147968	0	0	0	0	0.047	0.193	0.900	0.609	0.965
Eng	Tgfb1	10090.ENSMUSP00000009705	10090.ENSMUSP00000002678	0	0	0	0	0.190	0.244	0	0.995	0.996
Eng	Tgfbr2	10090.ENSMUSP00000009705	10090.ENSMUSP00000062333	0	0	0	0	0.139	0.394	0	0.956	0.975
Fcer1g	Fcgr1	10090.ENSMUSP00000078875	10090.ENSMUSP00000029748	0	0	0	0	0.239	0.100	0	0.921	0.941
Fcer1g	Pik3r1	10090.ENSMUSP00000078875	10090.ENSMUSP00000056774	0	0	0	0	0	0	0.900	0.142	0.910
Fcer1g	Fcgr4	10090.ENSMUSP00000078875	10090.ENSMUSP00000077873	0	0	0	0	0.390	0	0.900	0.838	0.989
Fcer1g	Fcgr3	10090.ENSMUSP00000078875	10090.ENSMUSP00000131938	0	0	0	0	0.441	0	0	0.992	0.995
Fcer1g	Syk	10090.ENSMUSP00000078875	10090.ENSMUSP00000113852	0	0	0	0	0.175	0.861	0.900	0.997	0.999
Fcgr1	Syk	10090.ENSMUSP00000029748	10090.ENSMUSP00000113852	0	0	0	0	0.095	0.116	0.900	0.714	0.974
Fcgr1	Fcgr3	10090.ENSMUSP00000029748	10090.ENSMUSP00000131938	0	0	0	0.842	0.347	0.099	0.900	0.681	0.978
Fcgr1	Fcgr4	10090.ENSMUSP00000029748	10090.ENSMUSP00000077873	0	0	0	0.821	0.530	0.104	0.900	0.794	0.990
Fcgr3	Itgam	10090.ENSMUSP00000131938	10090.ENSMUSP00000068468	0	0	0	0	0.283	0	0	0.927	0.945
Fcgr3	Fcgr4	10090.ENSMUSP00000131938	10090.ENSMUSP00000077873	0	0	0.056	0.908	0.462	0	0.900	0.459	0.968
Fcgr3	Syk	10090.ENSMUSP00000131938	10090.ENSMUSP00000113852	0	0	0	0	0.154	0.082	0.900	0.577	0.962
Fcgr4	Syk	10090.ENSMUSP00000077873	10090.ENSMUSP00000113852	0	0	0	0	0.122	0.088	0.900	0.478	0.952
Fn1	Tgfb1	10090.ENSMUSP00000054499	10090.ENSMUSP00000002678	0	0	0	0	0.042	0.052	0	0.900	0.901
Fn1	Nid1	10090.ENSMUSP00000054499	10090.ENSMUSP00000005532	0	0	0	0	0.172	0	0	0.995	0.996
Fn1	Sdc4	10090.ENSMUSP00000054499	10090.ENSMUSP00000017153	0	0	0	0	0.067	0	0.900	0.992	0.999
Fn1	Itga5	10090.ENSMUSP00000054499	10090.ENSMUSP00000023128	0	0	0	0	0.132	0.891	0.900	0.995	0.999
Fn1	Tlr2	10090.ENSMUSP00000054499	10090.ENSMUSP00000029623	0	0	0	0	0.057	0	0	0.919	0.920
Fn1	Itga9	10090.ENSMUSP00000054499	10090.ENSMUSP00000044227	0	0	0	0	0.045	0.274	0.650	0.706	0.919
Fn1	Tlr4	10090.ENSMUSP00000054499	10090.ENSMUSP00000045770	0	0	0	0	0.047	0	0	0.993	0.993
Fn1	Itgam	10090.ENSMUSP00000054499	10090.ENSMUSP00000068468	0	0	0	0	0.053	0.079	0.650	0.754	0.914
Fn1	Itga1	10090.ENSMUSP00000054499	10090.ENSMUSP00000077132	0	0	0	0	0.085	0.079	0.650	0.847	0.948
Fn1	Tgm2	10090.ENSMUSP00000054499	10090.ENSMUSP00000099411	0	0	0	0	0.080	0.542	0	0.972	0.987
Fn1	Vegfa	10090.ENSMUSP00000054499	10090.ENSMUSP00000115883	0	0	0	0	0.041	0	0	0.992	0.992
Fn1	Vwf	10090.ENSMUSP00000054499	10090.ENSMUSP00000107873	0	0	0	0	0.046	0.053	0.400	0.995	0.996
Fn1	Itga3	10090.ENSMUSP00000054499	10090.ENSMUSP00000113556	0	0	0	0	0	0.274	0.900	0.987	0.999
Foxo3	Sgk2	10090.ENSMUSP00000101141	10090.ENSMUSP00000018012	0	0	0	0	0	0.127	0.900	0.212	0.925
Foxo3	Smad3	10090.ENSMUSP00000101141	10090.ENSMUSP00000034973	0	0	0	0	0.046	0.363	0.900	0.766	0.983
Fyb	Itga5	10090.ENSMUSP00000087947	10090.ENSMUSP00000023128	0	0	0	0	0.057	0	0.900	0	0.901
Fyb	Lcp2	10090.ENSMUSP00000087947	10090.ENSMUSP00000056621	0	0	0	0	0.154	0.440	0.900	0.920	0.995
G6pdx	Pgd	10090.ENSMUSP00000004327	10090.ENSMUSP00000081141	0.102	0.889	0.389	0	0.753	0.350	0	0.735	0.996
Gabbr1	Gnao1	10090.ENSMUSP00000025338	10090.ENSMUSP00000148550	0	0	0	0	0.150	0.247	0.900	0.548	0.967
Galnt3	Gcnt1	10090.ENSMUSP00000028378	10090.ENSMUSP00000133935	0	0	0	0	0.079	0	0.900	0.432	0.943
Galnt4	Gcnt1	10090.ENSMUSP00000125315	10090.ENSMUSP00000133935	0	0	0	0	0	0	0.900	0.528	0.950
Galnt6	Gcnt1	10090.ENSMUSP00000056705	10090.ENSMUSP00000133935	0	0	0	0	0	0	0.900	0.539	0.951
Galnt7	Gcnt1	10090.ENSMUSP00000034021	10090.ENSMUSP00000133935	0	0	0	0	0.049	0	0.900	0.436	0.941
Gclc	Ggct	10090.ENSMUSP00000034905	10090.ENSMUSP00000120154	0	0	0	0	0.046	0	0.900	0.256	0.922
Gclc	Gss	10090.ENSMUSP00000034905	10090.ENSMUSP00000078630	0	0	0	0	0.181	0.111	0.900	0.840	0.986
Gda	Xdh	10090.ENSMUSP00000084882	10090.ENSMUSP00000024866	0.091	0	0.222	0	0.171	0	0.900	0.531	0.967
Ggct	Gss	10090.ENSMUSP00000120154	10090.ENSMUSP00000078630	0	0	0	0	0	0	0.900	0.251	0.921
Gins3	Timeless	10090.ENSMUSP00000034094	10090.ENSMUSP00000058021	0	0	0	0	0.137	0.927	0	0.360	0.956
Gnao1	Igf1r	10090.ENSMUSP00000148550	10090.ENSMUSP00000005671	0	0	0	0	0.056	0.085	0.900	0.128	0.914
Gnao1	Gng4	10090.ENSMUSP00000148550	10090.ENSMUSP00000021734	0	0	0	0	0.116	0.374	0.900	0.298	0.956
Gnao1	Gngt2	10090.ENSMUSP00000148550	10090.ENSMUSP00000047586	0	0	0	0	0.053	0.253	0.900	0.477	0.958
Gnao1	Plcb4	10090.ENSMUSP00000148550	10090.ENSMUSP00000105736	0	0	0	0	0.120	0.053	0.900	0.225	0.926
Gnao1	Gnb4	10090.ENSMUSP00000148550	10090.ENSMUSP00000121127	0	0	0	0	0.151	0.626	0.900	0.657	0.987
Gnas	Gnb4	10090.ENSMUSP00000140174	10090.ENSMUSP00000121127	0	0	0	0	0.087	0.645	0.720	0.245	0.922
Gnas	Ptgir	10090.ENSMUSP00000140174	10090.ENSMUSP00000122080	0	0	0	0	0	0.565	0.500	0.671	0.922
Gnb4	Gng4	10090.ENSMUSP00000121127	10090.ENSMUSP00000021734	0	0	0	0	0.057	0.702	0.720	0.551	0.960
Gnb4	Rasgrf1	10090.ENSMUSP00000121127	10090.ENSMUSP00000034912	0	0	0	0	0	0	0.900	0.053	0.901
Gnb4	Htr7	10090.ENSMUSP00000121127	10090.ENSMUSP00000097105	0	0	0	0	0.042	0.491	0.900	0	0.946
Gng4	Rasgrf1	10090.ENSMUSP00000021734	10090.ENSMUSP00000034912	0	0	0	0	0.100	0	0.900	0.140	0.915
Gng4	Htr7	10090.ENSMUSP00000021734	10090.ENSMUSP00000097105	0	0	0	0	0.099	0.338	0.900	0	0.935
Gngt2	Rasgrf1	10090.ENSMUSP00000047586	10090.ENSMUSP00000034912	0	0	0	0	0	0	0.900	0.074	0.903
Gngt2	Htr7	10090.ENSMUSP00000047586	10090.ENSMUSP00000097105	0	0	0	0	0.067	0.107	0.900	0.101	0.915
Got2	Nat8l	10090.ENSMUSP00000034097	10090.ENSMUSP00000059313	0	0	0	0	0.052	0	0.900	0.191	0.916
Got2	Idh2	10090.ENSMUSP00000034097	10090.ENSMUSP00000103007	0	0	0	0	0.301	0.051	0.800	0.602	0.940
Gphn	Nlgn2	10090.ENSMUSP00000106018	10090.ENSMUSP00000104274	0	0	0	0	0	0	0	0.972	0.972
Grwd1	Pwp2	10090.ENSMUSP00000116252	10090.ENSMUSP00000045812	0	0	0	0	0.929	0	0	0.370	0.953
Hacd1	Hacd4	10090.ENSMUSP00000110401	10090.ENSMUSP00000030221	0	0	0.108	0.675	0.042	0	0.900	0.245	0.926
Heatr1	Nol11	10090.ENSMUSP00000054084	10090.ENSMUSP00000018577	0	0	0	0	0.254	0.718	0.540	0.429	0.937
Heatr1	Pwp2	10090.ENSMUSP00000054084	10090.ENSMUSP00000045812	0	0	0	0	0.934	0.978	0.540	0.525	0.999
Heatr1	Utp14b	10090.ENSMUSP00000054084	10090.ENSMUSP00000052149	0	0	0	0	0.372	0.803	0.540	0.173	0.946
Igf1r	Pik3r1	10090.ENSMUSP00000005671	10090.ENSMUSP00000056774	0	0	0	0	0.050	0.474	0.900	0.555	0.974
Igf1r	Insr	10090.ENSMUSP00000005671	10090.ENSMUSP00000088837	0	0	0.057	0.955	0.143	0.773	0.900	0.277	0.984
Il17ra	Il17re	10090.ENSMUSP00000002976	10090.ENSMUSP00000062103	0	0	0	0	0	0.293	0	0.996	0.997
Il6ra	Tnfrsf1a	10090.ENSMUSP00000029559	10090.ENSMUSP00000032491	0	0	0	0	0.134	0	0	0.918	0.925
Inpp1	Plcd1	10090.ENSMUSP00000027271	10090.ENSMUSP00000010804	0	0	0	0	0	0	0.900	0.248	0.921
Inpp1	Plcb4	10090.ENSMUSP00000027271	10090.ENSMUSP00000105736	0	0	0	0	0.048	0	0.900	0.065	0.903
Inpp1	Plce1	10090.ENSMUSP00000027271	10090.ENSMUSP00000130604	0	0	0	0	0.042	0	0.900	0.083	0.904
Insr	Pik3r1	10090.ENSMUSP00000088837	10090.ENSMUSP00000056774	0	0	0	0	0.057	0.667	0.650	0.538	0.942
Insr	Prkcb	10090.ENSMUSP00000088837	10090.ENSMUSP00000070019	0	0	0	0.556	0	0.067	0.900	0.124	0.911
Irak3	Traf6	10090.ENSMUSP00000020448	10090.ENSMUSP00000004949	0	0	0	0	0.115	0.610	0.800	0.805	0.984
Itga9	Tnc	10090.ENSMUSP00000044227	10090.ENSMUSP00000103000	0	0	0	0	0	0.096	0.900	0.527	0.953
Itgam	Pik3r1	10090.ENSMUSP00000068468	10090.ENSMUSP00000056774	0	0	0	0	0	0	0.900	0.146	0.910
Itsn1	Ston2	10090.ENSMUSP00000109635	10090.ENSMUSP00000053908	0	0	0	0	0	0.104	0	0.967	0.969
Itsn1	Rhob	10090.ENSMUSP00000109635	10090.ENSMUSP00000067013	0	0	0	0	0	0.803	0.400	0.262	0.905
Jag2	Notch4	10090.ENSMUSP00000075224	10090.ENSMUSP00000015612	0	0	0	0.653	0.074	0.064	0.900	0.987	0.998
Kif5c	Klc2	10090.ENSMUSP00000028102	10090.ENSMUSP00000112262	0	0	0	0	0.112	0.491	0.900	0.946	0.997
Lamtor4	Rragd	10090.ENSMUSP00000056693	10090.ENSMUSP00000095792	0	0	0	0	0	0.586	0.650	0.372	0.901
Lcp2	Syk	10090.ENSMUSP00000056621	10090.ENSMUSP00000113852	0	0	0	0	0.184	0.196	0.900	0.992	0.999
Lifr	Pik3r1	10090.ENSMUSP00000126137	10090.ENSMUSP00000056774	0	0	0	0	0.042	0	0.900	0.070	0.903
Lifr	Osm	10090.ENSMUSP00000126137	10090.ENSMUSP00000074708	0	0	0	0	0	0.267	0.900	0.993	0.999
Lipg	Pnlip	10090.ENSMUSP00000066536	10090.ENSMUSP00000056377	0	0	0	0.738	0	0	0.900	0.159	0.912
Lipg	Mgll	10090.ENSMUSP00000066536	10090.ENSMUSP00000127374	0	0	0	0	0	0	0.900	0.285	0.925
Lmo2	Runx1	10090.ENSMUSP00000106770	10090.ENSMUSP00000023673	0	0	0	0	0	0	0.500	0.961	0.979
Lmo2	Lyl1	10090.ENSMUSP00000106770	10090.ENSMUSP00000046010	0	0	0	0	0.341	0.075	0	0.995	0.997
Lrp1	Serpine1	10090.ENSMUSP00000044004	10090.ENSMUSP00000039586	0	0	0	0	0.057	0.082	0	0.912	0.917
Lrp1	Prnp	10090.ENSMUSP00000044004	10090.ENSMUSP00000088833	0	0	0	0	0.057	0.052	0	0.908	0.911
Ltbp3	Tgfb1	10090.ENSMUSP00000080214	10090.ENSMUSP00000002678	0	0	0	0	0.094	0.630	0.700	0.914	0.990
Lztfl1	Ttc8	10090.ENSMUSP00000026274	10090.ENSMUSP00000078148	0	0	0	0	0.127	0.556	0.500	0.642	0.921
Mboat1	Pla1a	10090.ENSMUSP00000045441	10090.ENSMUSP00000002926	0	0	0	0	0	0.062	0.900	0.298	0.928
Mboat1	Plaat3	10090.ENSMUSP00000045441	10090.ENSMUSP00000025925	0.046	0	0	0	0	0	0.900	0.117	0.908
Mboat1	Pld1	10090.ENSMUSP00000045441	10090.ENSMUSP00000113810	0	0	0	0	0	0	0.900	0.047	0.900
Mboat1	Pld3	10090.ENSMUSP00000045441	10090.ENSMUSP00000112942	0	0	0	0	0	0	0.900	0.130	0.909
Mef2c	Nfatc1	10090.ENSMUSP00000143401	10090.ENSMUSP00000129001	0	0	0	0	0.108	0.062	0.900	0.393	0.942
Mefv	Pycard	10090.ENSMUSP00000097795	10090.ENSMUSP00000033056	0	0	0	0.676	0.060	0.267	0.720	0.972	0.993
Mgat4a	Mgat5	10090.ENSMUSP00000114175	10090.ENSMUSP00000038359	0	0	0	0	0.070	0	0.900	0.716	0.971
Mgll	Pnlip	10090.ENSMUSP00000127374	10090.ENSMUSP00000056377	0	0	0	0	0	0	0.900	0.328	0.929
Mgll	Ndufs8	10090.ENSMUSP00000127374	10090.ENSMUSP00000158541	0.041	0	0	0	0.203	0.912	0	0.090	0.930
Mllt3	Mllt6	10090.ENSMUSP00000077232	10090.ENSMUSP00000045445	0	0	0	0	0	0.139	0	0.927	0.934
Mmp12	Timp1	10090.ENSMUSP00000005950	10090.ENSMUSP00000110999	0	0	0	0	0.159	0.297	0	0.881	0.924
Mrpl19	Mrpl23	10090.ENSMUSP00000032124	10090.ENSMUSP00000039784	0	0	0	0	0.640	0.978	0	0.409	0.994
Mrpl19	Mrps11	10090.ENSMUSP00000032124	10090.ENSMUSP00000032840	0.054	0	0	0	0.774	0.978	0	0.361	0.996
Mrps11	Mrps28	10090.ENSMUSP00000032840	10090.ENSMUSP00000038305	0	0	0	0	0.234	0.951	0.800	0	0.991
Myb	Runx1	10090.ENSMUSP00000139699	10090.ENSMUSP00000023673	0	0	0	0	0.057	0	0.800	0.712	0.941
Ncf2	Nox4	10090.ENSMUSP00000140404	10090.ENSMUSP00000032781	0	0	0	0	0.048	0.092	0.720	0.993	0.998
Ncf2	Rac2	10090.ENSMUSP00000140404	10090.ENSMUSP00000036384	0	0	0	0	0.201	0.304	0.800	0.996	0.999
Ncf2	Prkcb	10090.ENSMUSP00000140404	10090.ENSMUSP00000070019	0	0	0	0	0.047	0.072	0.900	0.224	0.922
Ndufs8	Sdhc	10090.ENSMUSP00000158541	10090.ENSMUSP00000106968	0	0	0	0	0.951	0	0	0.768	0.988
Notch4	Smad3	10090.ENSMUSP00000015612	10090.ENSMUSP00000034973	0	0	0	0	0	0.093	0.900	0.301	0.931
Nox4	Tlr4	10090.ENSMUSP00000032781	10090.ENSMUSP00000045770	0	0	0	0	0.091	0.168	0	0.989	0.991
Nrp2	Pgf	10090.ENSMUSP00000109794	10090.ENSMUSP00000004913	0	0	0	0	0	0	0	0.926	0.926
Nrp2	Vegfa	10090.ENSMUSP00000109794	10090.ENSMUSP00000115883	0	0	0	0	0	0	0	0.947	0.947
Nudt9	Prps2	10090.ENSMUSP00000031250	10090.ENSMUSP00000026839	0	0	0	0	0	0	0.900	0.263	0.923
Pafah1b3	Pla2g7	10090.ENSMUSP00000005583	10090.ENSMUSP00000024706	0	0	0	0	0	0	0.900	0.326	0.929
Pdgfrb	Pik3r1	10090.ENSMUSP00000025522	10090.ENSMUSP00000056774	0	0	0	0	0.051	0.819	0.900	0.579	0.991
Peli2	Traf6	10090.ENSMUSP00000072894	10090.ENSMUSP00000004949	0	0	0	0	0.064	0.270	0.500	0.773	0.912
Pgd	Tkt	10090.ENSMUSP00000081141	10090.ENSMUSP00000022529	0.099	0	0	0	0.785	0.286	0	0.832	0.973
Pi4k2b	Pik3r1	10090.ENSMUSP00000031081	10090.ENSMUSP00000056774	0	0	0	0	0	0	0.900	0.123	0.908
Pik3r1	Rac2	10090.ENSMUSP00000056774	10090.ENSMUSP00000036384	0	0	0	0	0	0.140	0.900	0.232	0.928
Pik3r1	Tlr4	10090.ENSMUSP00000056774	10090.ENSMUSP00000045770	0	0	0	0	0	0.078	0.900	0.256	0.925
Pik3r1	Syk	10090.ENSMUSP00000056774	10090.ENSMUSP00000113852	0	0	0	0	0	0.168	0.900	0.624	0.966
Pilra	Pilrb1	10090.ENSMUSP00000050313	10090.ENSMUSP00000106606	0	0	0	0.969	0.674	0	0.900	0.430	0.979
Pla2g12a	Tmem189	10090.ENSMUSP00000029629	10090.ENSMUSP00000006587	0	0	0	0	0.050	0	0.900	0	0.900
Pla2g12a	Plaat3	10090.ENSMUSP00000029629	10090.ENSMUSP00000025925	0	0	0	0	0	0	0.900	0.379	0.935
Pla2g6	Tmem189	10090.ENSMUSP00000134672	10090.ENSMUSP00000006587	0	0	0	0	0	0	0.900	0	0.900
Pla2g6	Plaat3	10090.ENSMUSP00000134672	10090.ENSMUSP00000025925	0	0	0	0	0	0.048	0.900	0.435	0.941
Pla2g6	Prkcb	10090.ENSMUSP00000134672	10090.ENSMUSP00000070019	0	0	0	0	0	0	0.900	0	0.900
Plaat3	Tmem189	10090.ENSMUSP00000025925	10090.ENSMUSP00000006587	0	0	0	0	0	0	0.900	0	0.900
Plaat3	Pld3	10090.ENSMUSP00000025925	10090.ENSMUSP00000112942	0	0	0	0	0	0	0.900	0.044	0.900
Plaat3	Pld1	10090.ENSMUSP00000025925	10090.ENSMUSP00000113810	0	0	0	0	0.065	0	0.900	0.147	0.913
Plaur	Serpine1	10090.ENSMUSP00000002284	10090.ENSMUSP00000039586	0	0	0	0	0.345	0.051	0.500	0.978	0.992
Plcb4	Prkcb	10090.ENSMUSP00000105736	10090.ENSMUSP00000070019	0	0	0	0	0	0	0.900	0.258	0.922
Plcd1	Prkcb	10090.ENSMUSP00000010804	10090.ENSMUSP00000070019	0	0	0	0	0.054	0	0.900	0.151	0.912
Plce1	Prkcb	10090.ENSMUSP00000130604	10090.ENSMUSP00000070019	0	0	0	0	0.069	0	0.900	0.142	0.913
Pld1	Tmem189	10090.ENSMUSP00000113810	10090.ENSMUSP00000006587	0	0	0	0	0	0	0.900	0.047	0.900
Pld1	Pld3	10090.ENSMUSP00000113810	10090.ENSMUSP00000112942	0	0	0	0	0	0	0.900	0.504	0.948
Pld3	Tmem189	10090.ENSMUSP00000112942	10090.ENSMUSP00000006587	0	0	0	0	0.044	0	0.900	0	0.900
Plec	Syne3	10090.ENSMUSP00000073124	10090.ENSMUSP00000093090	0	0	0	0	0.071	0	0	0.996	0.996
Plxnb2	Rac2	10090.ENSMUSP00000104955	10090.ENSMUSP00000036384	0	0	0	0	0.056	0.238	0.900	0.122	0.928
Pparg	Runx2	10090.ENSMUSP00000000450	10090.ENSMUSP00000109201	0	0	0	0	0.093	0.064	0	0.895	0.903
Pparg	Smad3	10090.ENSMUSP00000000450	10090.ENSMUSP00000034973	0	0	0	0	0.082	0.168	0	0.907	0.923
Pparg	Tgfb1	10090.ENSMUSP00000000450	10090.ENSMUSP00000002678	0	0	0	0	0.102	0	0.750	0.699	0.926
Ppp1r3b	Ppp1r3d	10090.ENSMUSP00000147633	10090.ENSMUSP00000061402	0	0	0.088	0.713	0.084	0	0.900	0.216	0.925
Prkar1b	Prkar2a	10090.ENSMUSP00000026973	10090.ENSMUSP00000035220	0	0	0.093	0.842	0	0	0.900	0.503	0.951
Prkar1b	Prkar2b	10090.ENSMUSP00000026973	10090.ENSMUSP00000039797	0	0	0.079	0.860	0.070	0.346	0.900	0.420	0.961
Prkar2a	Prkar2b	10090.ENSMUSP00000035220	10090.ENSMUSP00000039797	0	0	0.056	0.969	0	0.566	0.900	0.385	0.971
Prps2	Tkt	10090.ENSMUSP00000026839	10090.ENSMUSP00000022529	0	0	0	0	0.261	0	0.900	0.444	0.955
Pwp2	Utp14b	10090.ENSMUSP00000045812	10090.ENSMUSP00000052149	0	0	0	0	0.632	0.767	0.540	0.284	0.967
Rac2	Ralgds	10090.ENSMUSP00000036384	10090.ENSMUSP00000097812	0	0	0	0	0.042	0.124	0.900	0.169	0.920
Rhob	Rhoh	10090.ENSMUSP00000067013	10090.ENSMUSP00000031106	0	0	0.075	0.899	0	0.199	0.900	0.098	0.924
Runx2	Smad3	10090.ENSMUSP00000109201	10090.ENSMUSP00000034973	0	0	0	0	0.095	0.147	0	0.898	0.914
Sdc4	Tnc	10090.ENSMUSP00000017153	10090.ENSMUSP00000103000	0	0	0	0	0.057	0	0.900	0.520	0.950
Sept11	Sept3	10090.ENSMUSP00000144235	10090.ENSMUSP00000023095	0	0	0.085	0.902	0.074	0.641	0.900	0.185	0.970
Sirpa	Syk	10090.ENSMUSP00000124048	10090.ENSMUSP00000113852	0	0	0	0	0.127	0.076	0.900	0.226	0.929
Sirpb1a	Syk	10090.ENSMUSP00000141504	10090.ENSMUSP00000113852	0	0	0	0	0.100	0.076	0.900	0.300	0.934
Smad3	Tgfb1	10090.ENSMUSP00000034973	10090.ENSMUSP00000002678	0	0	0	0	0.047	0.096	0.500	0.949	0.975
Smad3	Traf6	10090.ENSMUSP00000034973	10090.ENSMUSP00000004949	0	0	0	0	0.095	0	0	0.956	0.958
Smad3	Tgfbr2	10090.ENSMUSP00000034973	10090.ENSMUSP00000062333	0	0	0	0	0.149	0.117	0.900	0.946	0.995
Smad3	Zfyve9	10090.ENSMUSP00000034973	10090.ENSMUSP00000102268	0	0	0	0	0.054	0.867	0.900	0.852	0.997
Sord	Xylb	10090.ENSMUSP00000106180	10090.ENSMUSP00000047254	0.223	0	0	0	0.188	0	0.500	0.743	0.908
Syk	Tlr4	10090.ENSMUSP00000113852	10090.ENSMUSP00000045770	0	0	0	0	0.131	0.334	0	0.934	0.958
Tgfb1	Tgfbr2	10090.ENSMUSP00000002678	10090.ENSMUSP00000062333	0	0	0	0	0.066	0.879	0.900	0.997	0.999
Tlr1	Tlr2	10090.ENSMUSP00000142500	10090.ENSMUSP00000029623	0	0	0	0.751	0.121	0	0.900	0.986	0.998
Tlr1	Tlr4	10090.ENSMUSP00000142500	10090.ENSMUSP00000045770	0	0	0	0.573	0.125	0.074	0	0.967	0.971
Tlr2	Tlr4	10090.ENSMUSP00000029623	10090.ENSMUSP00000045770	0	0	0	0.608	0.211	0.074	0.900	0.989	0.999
Tlr3	Traf6	10090.ENSMUSP00000034056	10090.ENSMUSP00000004949	0	0	0	0	0.075	0.994	0	0.863	0.999
Tlr4	Traf6	10090.ENSMUSP00000045770	10090.ENSMUSP00000004949	0	0	0	0	0.104	0.994	0.500	0.988	0.999
Tlr4	Tnfrsf1a	10090.ENSMUSP00000045770	10090.ENSMUSP00000032491	0	0	0	0	0.236	0	0	0.896	0.917
Tlr4	Tlr7	10090.ENSMUSP00000045770	10090.ENSMUSP00000107787	0	0	0	0.585	0.309	0	0	0.877	0.911
Tlr7	Tlr8	10090.ENSMUSP00000107787	10090.ENSMUSP00000107793	0	0	0.081	0.900	0.215	0.093	0.900	0.949	0.996
Tnfrsf1a	Traf6	10090.ENSMUSP00000032491	10090.ENSMUSP00000004949	0	0	0	0	0.052	0.098	0.900	0.949	0.995
